# Supplementary material for: A Complete Picture of the CYP2D6 Heterogeneity in Northeastern Italian Genetic Isolates
Source: Int J Mol Sci. 2025 Sep 26;26(19):9445. doi: 10.3390/ijms26199445 (PMC12524953; doi:10.3390/ijms26199445)
Supplement: Supplementary file 1 [file ijms-26-09445-s001.zip]

Archive with 1 entries (1 files):
- ijms-3865636-supplementary.xlsx
