# Supplementary material for: A Complete Picture of the CYP2D6 Heterogeneity in Northeastern Italian Genetic Isolates
Source: Int J Mol Sci. 2025 Sep 26;26(19):9445. doi: 10.3390/ijms26199445 (PMC12524953; doi:10.3390/ijms26199445)
Supplement: Supplementary file 1 [file ijms-26-09445-s001.zip › ijms-3865636-supplementary.xlsx]

## Sheet: Tabelle1
Supplementary Table 1. This Table shows the alleles identified in the FVG Isolated Communities (FIC) and FVG Outbred Population (FOP) cohorts. For each allele the function and activity score are reported. NA: not available.
Allele	Function	Activity score	Cohort
*1	Normal function	1.0	FIC, FOP
*1x2	Increased function	2.0	FIC, FOP
*1x3	Increased function	≥3.0	FIC
*1x4	Increased function	≥3.0	FIC
*2	Normal function	1.0	FIC, FOP
*2x2	Increased function	2.0	FIC, FOP
*2x3	Increased function	≥3.0	FIC
*3	No function	0.0	FIC
*4	No function	0.0	FIC, FOP
*4.013	NA	NA	FIC
*4x2	No function	0.0	FIC
*4.013+*4	NA	NA	FIC
*5	No function	0.0	FIC, FOP
*6	No function	0.0	FIC, FOP
*6x2	No function	0.0	FIC
*9	Decreased function	0.25	FIC, FOP
*10	Decreased function	0.25	FIC, FOP
*13	No function	0.0	FIC
*13+*2	NA	NA	FIC
*13+*39	NA	NA	FIC
*17	Decreased function	0.5	FIC
*27	Normal function	1.0	FIC
*28	NA	NA	FIC, FOP
*28x2	NA	NA	FIC
*32	Decreased function	0.25	FIC
*33	Normal function	1.0	FIC, FOP
*34	Normal function	1.0	FIC
*34x2	NA	NA	FIC
*35	Normal function	1.0	FIC, FOP
*35x2	Increased function	2.0	FIC, FOP
*39	Normal function	1.0	FIC
*41	Decreased function	0.25	FIC, FOP
*41x2	Decreased function	0.5	FIC, FOP
*43	NA	NA	FIC
*53	Normal function	1.0	FIC
*59	Decreased function	0.5	FIC, FOP
*68+*4	NA	NA	FIC, FOP
*68+*68+*68+*68+*4	NA	NA	FIC, FOP
*74	NA	NA	FIC
*101	No function	0.0	FIC
*116	NA	NA	FIC
*117	NA	NA	FOP
*121	NA	NA	FIC
